# Supplementary material for: Modulation of Macrophage Activity by Pulsed Electromagnetic Fields in the Context of Fracture Healing
Source: Bioengineering (Basel). 2021 Oct 29;8(11):167. doi: 10.3390/bioengineering8110167 (PMC8615107; doi:10.3390/bioengineering8110167)
Supplement: Supplementary file 1 [file bioengineering-08-00167-s001.zip]

Archive with 1 entries (1 files):
- bioengineering-1422234-supplementary.pdf
